# Supplementary material for: Phylogeography of Arabidopsis halleri (Brassicaceae) in mountain regions of Central Europe inferred from cpDNA variation and ecological niche modelling
Source: PeerJ. 2016 Jan 28;4:e1645. doi: 10.7717/peerj.1645 (PMC4734066; doi:10.7717/peerj.1645)
Supplement: File S1 [file peerj-04-1645-s004.zip]

Archive with 5 entries (5 files):
- A_halleri_10km_shp/A_halleri_10km.dbf
- A_halleri_10km_shp/A_halleri_10km.prj
- A_halleri_10km_shp/A_halleri_10km.qpj
- A_halleri_10km_shp/A_halleri_10km.shp
- A_halleri_10km_shp/A_halleri_10km.shx
