# Supplementary material for: Phylogeography of Arabidopsis halleri (Brassicaceae) in mountain regions of Central Europe inferred from cpDNA variation and ecological niche modelling
Source: PeerJ. 2016 Jan 28;4:e1645. doi: 10.7717/peerj.1645 (PMC4734066; doi:10.7717/peerj.1645)
Supplement: File S1 [file peerj-04-1645-s004.zip › A_halleri_10km_shp/A_halleri_10km.prj]

GEOGCS["GCS_WGS_1984",DATUM["D_WGS_1984",SPHEROID["WGS_1984",6378137,298.257223563]],PRIMEM["Greenwich",0],UNIT["Degree",0.017453292519943295]]
