# Supplementary material for: Phylogeography of Arabidopsis halleri (Brassicaceae) in mountain regions of Central Europe inferred from cpDNA variation and ecological niche modelling
Source: PeerJ. 2016 Jan 28;4:e1645. doi: 10.7717/peerj.1645 (PMC4734066; doi:10.7717/peerj.1645)
Supplement: File S1 [file peerj-04-1645-s004.zip › A_halleri_10km_shp/A_halleri_10km.qpj]

GEOGCS["WGS 84",DATUM["WGS_1984",SPHEROID["WGS 84",6378137,298.257223563,AUTHORITY["EPSG","7030"]],AUTHORITY["EPSG","6326"]],PRIMEM["Greenwich",0,AUTHORITY["EPSG","8901"]],UNIT["degree",0.0174532925199433,AUTHORITY["EPSG","9122"]],AUTHORITY["EPSG","4326"]]
